# Supplementary material for: Computed tomography identifies the proximodorsomedial subchondral bone of equine central tarsal bones as a predilection site for sclerosis, demineralisation and associated fractures
Source: Equine Vet J. 2025 Jul 24;58(3):797–804. doi: 10.1111/evj.70001 (PMC13041607; doi:10.1111/evj.70001)
Supplement: Supplementary file 2 — Figure S1. Transverse computed tomography images of 15 cases with central tarsal bone fracture or fissures, showing a consistent pattern but variable degrees of surrounding dorsomedial sclerosis and demineralisation. [file EVJ-58-797-s002.xlsx]

## Sheet: Sheet 1
#VALUE!
Table S1: Signalment and CT findings associated with the central tarsal bone in 93 limbs.
Case-Nr.	Age (years)	Breed	Sex	Weight	Laterality	Lateral					Dorsomedial					Plantarolateral					Medial
						Sclerosis	Fracture	Fissure	Cystoid	Demineralisation	Sclerosis	Fracture	Fissure	Cystoid	Demineralisation	Sclerosis	Fracture	Fissure	Cystoid	Demineralisation	Sclerosis	Fracture	Fissure	Cystoid	Demineralisation
1	11	iberic	stallion	-	right	moderate	-	-	-	proximal	severe	-	fissure	-	proximal	moderate	-	fissure	-	-	moderate	-	-	-	-
2	11	warmblood	mare	-	right	moderate	-	-	-	-	moderate	-	-	-	-	mild	-	-	-	-	mild	-	-	-	-
3	9	warmblood	gelding	-	left	moderate	-	-	-	-	moderate	-	-	-	-	mild	-	-	-	-	Nein	-	-	-	-
4	26	miniature	mare	-	left	moderate	-	-	-	-	moderate	fracture	-	-	-	mild	fracture	-	-	-	mild	fracture	-	-	-
5	10	warmblood	gelding	-	right	mild	-	-	-	-	moderate	-	-	-	-	mild	-	-	-	-	mild	-	-	-	-
6	10	warmblood	gelding	-	left	moderate	-	-	-	-	moderate	-	-	-	-	mild	-	-	-	-	mild	-	-	-	-
7	9	warmblood	gelding	-	right	severe	-	-	-	-	severe	-	-	-	-	mild	-	-	-	-	moderate	-	-	-	-
8	9	warmblood	gelding	-	left	severe	-	-	-	-	severe	-	-	-	-	mild	-	-	-	-	mild	-	-	distal	-
9	12	iberic	gelding	-	left	mild	-	-	-	-	moderate	-	-	-	-	mild	-	-	-	-	mild	-	-	-	-
10	15	warmblood	gelding	-	left	mild	-	-	-	-	moderate	-	-	-	-	mild	-	-	distal	-	mild	-	-	distal	-
11	8	warmblood	mare	-	right	mild	-	-	-	-	moderate	-	-	-	-	mild	-	-	-	-	mild	-	-	-	-
12	12	warmblood	gelding	-	left	moderate	-	-	-	-	moderate	-	-	-	-	mild	-	-	distal	-	mild	-	-	-	-
13	11	warmblood	gelding	-	right	moderate	-	-	-	-	moderate	-	-	-	-	mild	-	-	-	-	mild	-	-	-	-
14	6	freiberger/haflinger	gelding	525	right	moderate	-	-	-	-	moderate	-	-	-	-	mild	-	-	-	-	mild	-	-	distal	-
15	16	warmblood	gelding	580	right	severe	fracture	-	-	-	severe	fracture	-	-	-	mild	-	-	-	-	mild	-	-	-	-
16	4	warmblood	mare	-	left	moderate	-	-	-	-	moderate	fracture	-	-	-	mild	fracture	-	-	-	mild	-	-	distal	-
17	18	warmblood	mare	-	left	moderate	-	-	-	-	moderate	-	-	-	-	mild	-	-	-	-	mild	-	-	distal	-
18	14	warmblood	gelding	-	right	moderate	-	-	-	-	moderate	-	-	-	-	mild	-	-	-	-	mild	-	-	distal	-
19	5	warmblood	gelding	-	right	moderate	-	-	-	-	severe	fracture	-	-	-	mild	fracture	-	-	-	moderate	-	-	distal	-
20	13	western breeds	mare	-	left	moderate	-	-	-	-	moderate	-	-	-	-	mild	-	-	-	-	mild	-	-	distal	-
21	1	warmblood	gelding	-	left	mild	-	-	-	-	Nein	-	-	-	-	Nein	-	-	-	-	Nein	-	-	-	-
22	7	warmblood	gelding	-	left	moderate	-	-	-	-	moderate	-	-	-	-	mild	-	-	-	-	moderate	-	-	distal	-
23	17	-	gelding	140	left	moderate	fracture	-	-	-	moderate	-	-	-	-	mild	-	-	-	-	mild	-	-	distal	-
24	25	warmblood	mare	-	left	mild	-	-	-	-	severe	fracture	-	-	proximal	mild	fracture	-	-	-	moderate	-	-	distal	-
25	9	arab	gelding	479	right	moderate	-	-	-	-	moderate	-	-	-	-	mild	-	-	-	-	mild	-	-	-	-
26	1	draft horse	gelding	-	left	mild	-	-	-	-	mild	-	-	-	-	mild	-	-	-	-	mild	-	-	-	-
27	5	western breeds	mare	-	left	mild	-	-	-	-	moderate	-	-	proximal	-	mild	-	-	-	-	mild	-	-	-	-
28	14	icelandic/pony	mare	330	right	moderate	-	-	-	-	moderate	-	-	-	-	mild	-	-	-	-	mild	-	-	-	-
29	4	western breeds	gelding	480	right	mild	-	-	-	-	moderate	-	-	-	-	mild	-	-	proximal	distal	mild	-	-	-	-
30	12	iberic	stallion	470	left	moderate	-	-	-	-	severe	fracture	-	-	proximal	mild	fracture	-	-	-	severe	-	-	-	-
31	9	warmblood	mare	520	left	severe	-	-	-	Distal	moderate	-	-	-	-	mild	-	-	-	-	mild	-	-	-	-
32	10	icelandic/pony	gelding	140	left	moderate	-	-	-	-	moderate	-	-	-	-	mild	-	-	-	-	Nein	-	-	-	-
33	3	warmblood	gelding	470	right	moderate	-	-	-	-	moderate	-	-	proximal	-	mild	-	-	-	-	mild	-	-	-	-
34	2	warmblood	mare	400	right	mild	-	-	-	-	mild	-	-	-	-	mild	-	-	-	-	mild	-	-	-	-
35	3	warmblood	gelding	595	left	mild	-	-	-	-	severe	fracture	-	-	proximal	mild	fracture	-	-	-	severe	-	-	-	-
36	16	icelandic/pony	gelding	370	left	moderate	-	-	-	-	moderate	fracture	-	-	proximal	mild	-	-	-	-	mild	-	-	-	-
37	12	warmblood	gelding	610	right	mild	-	-	-	-	severe	-	-	proximal	proximal	mild	-	-	-	-	mild	-	-	-	-
38	10	warmblood	mare	550	right	moderate	-	-	-	-	severe	fracture	-	-	proximal	mild	fracture	-	-	-	moderate	-	-	-	-
39	9	warmblood	mare	550	left	severe	-	-	-	-	severe	-	-	-	-	mild	-	-	-	-	mild	-	-	-	-
40	8	warmblood	mare	620	right	moderate	-	-	-	-	moderate	-	-	-	-	mild	-	-	-	-	mild	-	-	-	-
41	11	warmblood	gelding	600	right	mild	-	-	-	-	severe	-	fissure	-	proximal	mild	-	fissure	-	-	mild	-	-	-	-
42	3	warmblood	gelding	550	left	moderate	-	-	-	-	mild	-	-	-	-	mild	-	-	-	-	mild	-	-	-	-
43	15	warmblood	gelding	480	left	moderate	-	-	-	-	moderate	-	-	-	-	mild	-	-	-	-	mild	-	-	-	-
44	14	warmblood	mare	550	right	moderate	-	-	-	-	moderate	-	-	-	-	mild	-	-	-	-	Nein	-	-	-	-
45	11	iberic	gelding	580	left	moderate	-	-	-	-	severe	fracture	-	-	proximal	severe	fracture	-	-	-	severe	-	-	-	-
46	17	warmblood	mare	520	right	moderate	-	-	-	-	moderate	-	-	-	-	mild	-	-	-	-	mild	-	-	-	-
47	8	warmblood	gelding	560	left	moderate	-	-	-	-	moderate	-	-	-	-	mild	-	-	-	-	mild	-	-	-	-
48	12	warmblood	gelding	550	right	mild	-	-	-	-	mild	-	-	-	-	mild	-	-	-	-	mild	-	-	-	-
49	12	warmblood	gelding	550	left	mild	-	-	-	-	mild	-	-	-	-	mild	-	-	-	-	mild	-	-	-	-
50	2	thoroughbred	mare	-	left	moderate	-	-	-	-	moderate	-	-	-	-	mild	-	-	-	-	mild	-	-	-	-
51	2	thoroughbred	mare	-	right	moderate	-	-	-	-	moderate	-	-	-	-	mild	-	-	-	-	mild	-	-	-	-
52	5	icelandic/pony	gelding	155	left	moderate	-	-	-	-	moderate	-	-	-	-	mild	-	-	-	-	mild	-	-	-	-
53	9	warmblood	gelding	660	left	moderate	-	-	-	-	moderate	-	-	-	-	mild	-	-	-	-	mild	-	-	-	-
54	6	warmblood	gelding	540	left	severe	-	-	-	-	moderate	-	-	-	-	moderate	-	-	-	-	mild	-	-	-	-
55	4	warmblood	gelding	540	right	mild	-	-	-	-	mild	-	-	-	-	mild	-	-	-	-	mild	-	-	-	-
56	20	warmblood	gelding	690	right	moderate	-	-	-	-	severe	fracture	-	-	-	severe	fracture	-	-	distal	severe	-	-	-	-
57	6	icelandic/pony	mare	558	right	moderate	-	-	-	-	moderate	-	-	distal	-	moderate	-	-	-	distal	moderate	-	-	-	-
58	17	warmblood	gelding	510	left	moderate	-	-	-	-	moderate	-	-	-	-	mild	-	-	-	-	mild	-	-	-	-
59	9	warmblood	mare	-	left	moderate	-	-	-	-	moderate	-	-	-	-	mild	-	-	-	-	mild	-	-	-	-
60	8	warmblood	gelding	-	left	mild	-	-	-	-	mild	-	-	-	-	mild	-	-	-	-	mild	-	-	-	-
61	13	warmblood	mare	598	right	mild	-	-	-	-	severe	fracture	-	-	proximal	severe	fracture	-	-	proximal	mild	-	-	-	-
62	11	warmblood	mare	560	right	moderate	-	-	-	-	severe	-	fissure	-	proximal	moderate	-	-	-	-	mild	-	-	-	-
63	11	warmblood	mare	560	left	mild	-	-	-	-	mild	-	-	-	-	mild	-	-	-	-	mild	-	-	-	-
64	2	western breeds	stallion	460	left	moderate	-	-	-	-	severe	-	-	-	-	mild	-	-	-	-	moderate	-	-	-	-
65	2	western breeds	stallion	460	right	moderate	-	-	-	-	severe	-	-	-	-	moderate	-	-	distal	-	moderate	-	-	distal	-
66	13	western breeds	gelding	-	right	moderate	-	-	-	-	moderate	-	-	distal	-	mild	-	-	distal	-	moderate	-	-	distal	-
67	13	warmblood	gelding	525	right	moderate	-	-	-	-	severe	-	fissure	-	proximal	mild	-	-	-	-	mild	-	-	-	-
68	14	warmblood	mare	-	right	severe	-	-	-	-	severe	-	-	-	proximal	mild	-	-	-	-	moderate	-	-	-	-
69	11	warmblood	mare	550	right	moderate	-	-	-	-	severe	-	fissure	proximal	proximal	moderate	-	fissure	-	-	severe	-	-	-	-
70	11	warmblood	mare	550	left	moderate	-	-	-	-	severe	-	fissure	-	proximal	moderate	-	-	-	-	mild	-	-	-	-
71	12	warmblood	mare	-	right	moderate	-	-	-	-	moderate	-	-	-	-	mild	-	-	-	-	mild	-	-	-	-
72	13	warmblood	gelding	605	right	moderate	-	-	-	-	severe	-	-	-	proximal	moderate	-	-	-	-	moderate	-	-	-	-
73	12	warmblood	mare	546	right	moderate	fracture	-	-	-	moderate	fracture	-	-	-	mild	-	-	-	-	mild	-	-	-	-
74	8	icelandic/pony	gelding	416	right	moderate	-	-	-	-	moderate	-	-	-	-	mild	-	-	-	-	mild	-	-	-	-
75	0	icelandic/pony	gelding	424	right	moderate	-	-	-	-	severe	-	-	-	proximal	mild	-	-	-	-	mild	-	-	-	-
76	8	warmblood	stallion	550	left	moderate	-	-	-	-	moderate	-	-	-	-	mild	-	-	-	-	mild	-	-	-	-
77	7	warmblood	mare	500	right	mild	-	-	-	-	severe	-	-	-	proximal	mild	-	-	-	-	mild	-	-	-	-
78	11	warmblood	gelding	620	left	moderate	-	-	-	-	moderate	-	-	-	proximal	moderate	-	-	-	-	mild	-	-	-	-
79	11	warmblood	gelding	619	right	moderate	-	-	-	-	severe	fracture	-	-	distal	severe	fracture	-	-	-	mild	-	-	-	-
80	11	warmblood	gelding	619	left	mild	-	-	-	-	moderate	-	-	-	-	mild	-	-	-	-	mild	-	-	-	-
81	12	warmblood	mare	636	right	moderate	-	-	-	-	moderate	-	-	-	-	mild	-	-	-	-	mild	-	-	-	-
82	12	warmblood	mare	590	right	moderate	-	-	-	-	severe	-	-	distal	distal	severe	-	-	-	distal	severe	-	-	-	distal
83	9	warmblood	mare	580	right	severe	-	-	-	-	severe	-	-	-	both	mild	-	-	-	-	mild	-	-	-	-
84	15	thoroughbred	gelding	520	right	mild	-	-	-	-	moderate	-	-	proximal	-	mild	-	-	-	-	mild	-	-	-	-
85	15	thoroughbred	gelding	520	left	mild	-	-	-	-	moderate	-	-	-	-	mild	-	-	-	-	moderate	-	-	-	-
86	8	warmblood	mare	593	left	moderate	-	-	distal	-	moderate	-	-	-	-	mild	-	-	-	-	mild	fracture	-	-	-
87	8	warmblood	mare	593	right	moderate	-	-	-	-	moderate	-	-	-	-	moderate	-	-	-	-	mild	-	-	-	-
88	6	freiberger/haflinger	mare	-	right	moderate	-	-	-	-	moderate	-	-	-	-	mild	-	-	-	-	mild	-	-	-	-
89	10	freiberger/haflinger	mare	545	left	moderate	-	-	-	-	severe	-	fissure	-	proximal	moderate	-	fissure	-	-	severe	-	-	-	-
90	13	iberic	stallion	510	right	moderate	-	-	-	-	severe	fracture	-	-	proximal	mild	fracture	-	-	-	mild	-	-	-	-
91	14	warmblood	gelding	600	right	mild	-	-	-	-	moderate	-	-	-	-	mild	-	-	-	-	mild	-	-	-	-
92	15	warmblood	mare	700	right	moderate	-	-	-	-	moderate	-	-	-	-	mild	-	-	-	-	mild	-	-	-	-
93	15	warmblood	mare	700	left	moderate	-	-	-	-	moderate	-	-	-	-	moderate	-	-	-	-	mild	-	-	-	-
